# Supplementary material for: Sauchinone Ameliorates Senescence Through Reducing Mitochondrial ROS Production
Source: Antioxidants (Basel). 2025 Feb 24;14(3):259. doi: 10.3390/antiox14030259 (PMC11939387; doi:10.3390/antiox14030259)
Supplement: Supplementary file 1 [file antioxidants-14-00259-s001.zip]

Archive with 1 entries (1 files):
- antioxidants-3422907-supplementary.pdf
